# Supplementary material for: Development and Preliminary Validation of the Turkish Prosodic Comprehension Test (PCT)
Source: Audiol Res. 2026 Jun 30;16(4):99. doi: 10.3390/audiolres16040099 (PMC13397981; doi:10.3390/audiolres16040099)
Supplement: Supplementary file 1 [file audiolres-16-00099-s001.zip]

Archive with 1 entries (1 files):
- audiolres-4321208-supplementary.pdf
